# Supplementary material for: Eremogone ali-gulii (Caryophyllaceae), a new species from Turkey
Source: PhytoKeys. 2016 Feb 25;(61):93–9. doi: 10.3897/phytokeys.61.7082 (PMC4816985; doi:10.3897/phytokeys.61.7082)
Supplement: XML Treatment for Eremogone ali-gulii [file phytokeys.61.7082-treatment1.xml]

<!DOCTYPE tp:taxon-treatment
  PUBLIC "-//TaxonX//DTD Taxonomic Treatment Publishing DTD v0 20100105//EN" "tax-treatment-NSO.dtd">
<tp:taxon-treatment xmlns:tp="http://www.plazi.org/taxpub"><tp:treatment-meta><kwd-group><label>Taxon classification</label><kwd><named-content content-type="kingdom">Plantae</named-content></kwd><kwd><named-content content-type="order">Caryophyllales</named-content></kwd><kwd><named-content content-type="family">Caryophyllaceae</named-content></kwd></kwd-group><mixed-citation publication-type="journal"><person-group><name><surname>Koç</surname><given-names>Murat</given-names></name><name><surname>Hamzaoğlu</surname><given-names>Ergin</given-names></name></person-group><article-title>
          <italic><tp:taxon-name><tp:taxon-name-part taxon-name-part-type="genus">Eremogone</tp:taxon-name-part> <tp:taxon-name-part taxon-name-part-type="species">ali-gulii</tp:taxon-name-part></tp:taxon-name></italic> (<tp:taxon-name><tp:taxon-name-part taxon-name-part-type="family">Caryophyllaceae</tp:taxon-name-part></tp:taxon-name>), a new species from Turkey</article-title><source>PhytoKeys</source><day>25</day><month>2</month><year>2016</year><volume>2016</volume><issue>61</issue><fpage>93</fpage><lpage>99</lpage><pub-id pub-id-type="doi">10.3897/phytokeys.61.7082</pub-id></mixed-citation></tp:treatment-meta><tp:nomenclature><tp:taxon-name>
            <tp:taxon-name-part taxon-name-part-type="genus">Eremogone</tp:taxon-name-part>
            <tp:taxon-name-part taxon-name-part-type="species">ali-gulii</tp:taxon-name-part>
            <object-id xmlns:xlink="http://www.w3.org/1999/xlink" content-type="ipni" xlink:type="simple">urn:lsid:ipni.org:names:77153392-1</object-id>
          </tp:taxon-name><tp:taxon-authority>Koç &amp; Hamzaoğlu</tp:taxon-authority><tp:taxon-status xmlns:xlink="http://www.w3.org/1999/xlink" xlink:type="simple">sp. nov.</tp:taxon-status><xref ref-type="fig" rid="F1">Fig. 1</xref></tp:nomenclature><tp:treatment-sec sec-type="Diagnosis"><title>Diagnosis.</title><p>
            <italic><tp:taxon-name><tp:taxon-name-part taxon-name-part-type="genus">Eremogone</tp:taxon-name-part> <tp:taxon-name-part taxon-name-part-type="species">ali-gulii</tp:taxon-name-part></tp:taxon-name></italic> is similar to <italic><tp:taxon-name><tp:taxon-name-part taxon-name-part-type="genus">Eremogone</tp:taxon-name-part> <tp:taxon-name-part taxon-name-part-type="species">scariosa</tp:taxon-name-part></tp:taxon-name></italic> (Boiss.) Holub and <italic><tp:taxon-name><tp:taxon-name-part taxon-name-part-type="genus">Eremogone</tp:taxon-name-part> <tp:taxon-name-part taxon-name-part-type="species">armeniaca</tp:taxon-name-part></tp:taxon-name></italic> (﻿Boiss.) Holub, but differs in having fasciculate sterile shoots, a tufted habit and shorter sepal and capsules.</p><fig id="F1" position="float" orientation="portrait"><label>Figure 1.</label><caption><p>
          <italic><tp:taxon-name><tp:taxon-name-part taxon-name-part-type="genus">Eremogone</tp:taxon-name-part> <tp:taxon-name-part taxon-name-part-type="species">ali-gulii</tp:taxon-name-part></tp:taxon-name></italic> (Koç 1723). <bold>A</bold> Habit <bold>B</bold> Inflorescence <bold>C</bold> Sepal <bold>D</bold> Petal <bold>E</bold> Capsule.</p></caption><graphic xmlns:xlink="http://www.w3.org/1999/xlink" xlink:href="phytokeys-061-093-g001.jpg" position="float" orientation="portrait" xlink:type="simple" id="oo_79810.jpg"/></fig></tp:treatment-sec><tp:treatment-sec sec-type="Type"><title>Type.</title><p>TURKEY, Erzurum province, between Bayburt and Aşkale, Kop mountain, <named-content xmlns:xlink="http://www.w3.org/1999/xlink" content-type="dwc:verbatimCoordinates" xlink:type="simple">40°00'N-040°32'E</named-content>, 2150 m, serpentine stony slopes, 24 June 2014, Koç 1723 &amp; Hamzaoğlu (holotype <named-content xmlns:xlink="http://www.w3.org/1999/xlink" content-type="dwc:institutional_code" xlink:type="simple">ANK</named-content>, isotype Bozok Univ. Herb., <named-content xmlns:xlink="http://www.w3.org/1999/xlink" content-type="dwc:institutional_code" xlink:type="simple">ANK</named-content>, <named-content xmlns:xlink="http://www.w3.org/1999/xlink" content-type="dwc:institutional_code" xlink:type="simple">GAZI</named-content>).</p></tp:treatment-sec><tp:treatment-sec sec-type="Description"><title>Description.</title><p>Tufted, perennial herb. Stems erect or ascending, 10–18 cm long and 0.7–0.9 mm in diameter, glabrous below, glandular-puberulent above. Rosette leaves <!--PageBreak-->setaceous, 1.5–2.5 cm, fasciculate; stem leaves linear-setaceous, 0.6–15 × 0.5–0.8 mm, smooth, glabrous, 3–5 pairs, apex acute to acuminate, leaf sheath membranous, 0.1–0.2 mm, glabrous. Bracts oblong-lanceolate, 2.5–5 × 0.8–1.2 mm, glandular hairy, obscurely 3-nerved, apex acute to acuminate. Inflorescences usually terminal, 3–10-flowered, panicles, the peduncles and pedicels sparsely to densely glandular-puberulent; bracts oblong-lanceolate, 4–6 × 0.5–0.8 mm, apex setaceous-acuminate, margins scarious never extending right to the tip; pedicels 1–4 mm long. Flower sepals oblong-lanceolate, 2.8–4.5 × 1.2–1.7 mm, glabrous, obscurely veined, membranous at the base, scarious above, the apex obtuse to acute; petals white, linear-oblong, 3–5 × 0.8–1.2 mm, slightly longer than sepals, the apex obtuse to acute; stamens 10, the filaments 2–3.5 mm long; <!--PageBreak-->styles 3, more or less erect, 1.5–2 mm long; staminal glands deeply bifurcate, appearing as 10, distinct, alternating with the stamens. Capsules 2.5–4 × 0.8–1.2 mm, ovoid to elongate-ovoid, glabrous, opening by 6 recurved teeth, containing only a few seeds. Seeds 1.9–2.4 mm long, oblong, tuberculate on the rim and the sides with low, elongate tubercles, black to dark brown. Flowering in June and July.</p></tp:treatment-sec><tp:treatment-sec sec-type="Ecology"><title>Ecology.</title><p>
            <italic><tp:taxon-name><tp:taxon-name-part taxon-name-part-type="genus">Eremogone</tp:taxon-name-part> <tp:taxon-name-part taxon-name-part-type="species">ali-gulii</tp:taxon-name-part></tp:taxon-name></italic> grows on serpentine, which is the most widespread of the non-calcareous soils in between the cities of Erzurum and Erzincan in Turkey. It occurs in stony slopes habitat with <italic><tp:taxon-name><tp:taxon-name-part taxon-name-part-type="genus">Achillea</tp:taxon-name-part> <tp:taxon-name-part taxon-name-part-type="species">biebersteinii</tp:taxon-name-part></tp:taxon-name></italic> Afan, <italic><tp:taxon-name><tp:taxon-name-part taxon-name-part-type="genus">Pimpinella</tp:taxon-name-part> <tp:taxon-name-part taxon-name-part-type="species">rhodantha</tp:taxon-name-part></tp:taxon-name></italic> Boiss., <italic><tp:taxon-name><tp:taxon-name-part taxon-name-part-type="genus">Inula</tp:taxon-name-part> <tp:taxon-name-part taxon-name-part-type="species">heterolepis</tp:taxon-name-part></tp:taxon-name></italic> Boiss., <italic><tp:taxon-name><tp:taxon-name-part taxon-name-part-type="genus">Arenaria</tp:taxon-name-part> <tp:taxon-name-part taxon-name-part-type="species">pseudoacantholimon</tp:taxon-name-part></tp:taxon-name></italic> Bornm., <italic><tp:taxon-name><tp:taxon-name-part taxon-name-part-type="genus">Arenaria</tp:taxon-name-part> <tp:taxon-name-part taxon-name-part-type="species">serpyllifolia</tp:taxon-name-part></tp:taxon-name></italic> L., <tp:taxon-name><tp:taxon-name-part taxon-name-part-type="genus">Dianthus</tp:taxon-name-part> <tp:taxon-name-part taxon-name-part-type="species">crinitus</tp:taxon-name-part> <tp:taxon-name-part taxon-name-part-type="authority">Sm.</tp:taxon-name-part> <tp:taxon-name-part taxon-name-part-type="infraspecific-rank">var.</tp:taxon-name-part> <tp:taxon-name-part taxon-name-part-type="variety">crossopetalus</tp:taxon-name-part></tp:taxon-name> Boiss., <tp:taxon-name><tp:taxon-name-part taxon-name-part-type="genus">Helichrysum</tp:taxon-name-part> <tp:taxon-name-part taxon-name-part-type="species">plicatum</tp:taxon-name-part> <tp:taxon-name-part taxon-name-part-type="authority">DC.</tp:taxon-name-part> <tp:taxon-name-part taxon-name-part-type="infraspecific-rank">subsp.</tp:taxon-name-part> <tp:taxon-name-part taxon-name-part-type="subspecies">polyphyllum</tp:taxon-name-part></tp:taxon-name> (Ledeb.) Davis &amp; Kupicha.</p></tp:treatment-sec><tp:treatment-sec sec-type="Conservation status"><title>Conservation status.</title><p>The species is currently known from two populations: in the location of Kop mountain in Erzurum and another location between Erzurum-Erzincan, around Karasu village. Both populations are vulnerable to anthropogenic impact. Informal grazing and land-use changes could have a detrimental impact in the future. On the basis of IUCN red list categories and criteria (IUCN 2012), <italic><tp:taxon-name><tp:taxon-name-part taxon-name-part-type="genus">Eremogone</tp:taxon-name-part> <tp:taxon-name-part taxon-name-part-type="species">ali-gulii</tp:taxon-name-part></tp:taxon-name></italic> covers an area (AOO) of about 300 km<sup>2</sup>. The new species is here assessed as Endangered [EN, B2ab(iii)].</p></tp:treatment-sec><tp:treatment-sec sec-type="Etymology"><title>Etymology.</title><p>The species is named in honour of the eminent Turkish hydrobiologist Prof. Dr. Ali Gül (Gazi Faculty of Education, Gazi University, Ankara).</p></tp:treatment-sec></tp:taxon-treatment>
